# Supplementary material for: The Rate of Avoidable Pancreatic Resections at a High-Volume Center: An Internal Quality Control and Critical Review
Source: J Clin Med. 2023 Feb 17;12(4):1625. doi: 10.3390/jcm12041625 (PMC9967180; doi:10.3390/jcm12041625)
Supplement: Supplementary file 1 [file jcm-12-01625-s001.zip]

Archive with 1 entries (1 files):
- jcm-2182393-supplementary.pdf
